# Supplementary material for: Anti-Ulcerative Colitis Tanzawaic Acids from a Marine Algicolous Fungus, Penicillium steckii SCSIO 41040
Source: Mar Drugs. 2026 Apr 22;24(5):147. doi: 10.3390/md24050147 (PMC13208603; doi:10.3390/md24050147)
Supplement: Supplementary file 1 [file marinedrugs-24-00147-s001.zip]

Archive with 1 entries (1 files):
- marinedrugs-4255900-supplementary.pdf
